# Supplementary material for: Functional Characterization of Accessible Chromatin in Common Wheat
Source: Int J Mol Sci. 2024 Aug 29;25(17):9384. doi: 10.3390/ijms25179384 (PMC11395023; doi:10.3390/ijms25179384)
Supplement: Supplementary file 1 [file ijms-25-09384-s001.zip]

Archive with 1 entries (1 files):
- ijms-3174057-supplementary.pdf
